# Supplementary material for: Analysis of Candidate Colitis Genes in the Gdac1 Locus of Mice Deficient in Glutathione Peroxidase-1 and -2
Source: PLoS One. 2012 Sep 6;7(9):e44262. doi: 10.1371/journal.pone.0044262 (PMC3435402; doi:10.1371/journal.pone.0044262)
Supplement: Table S1 — Gdac1 gene list and analysis of candidacy. The 128 gene list excludes 30 entries that include pseudogenes, tRNA genes and predicted but un-annotated open reading frames. Two validated and one putative miRNA are listed as #a where # is the nearest proximal gene. The shaded entries are genes that were eliminated in the preliminary analysis. Each column is defined below: 1. Number of genes. The subscript numbers following the gene symbols in the text refer to the entry number in the Table. 2. Gene symbols are in the order of proximal to distal (116.9–125.6 mbp) in the physical map. 3. Gene names were obtained from NCBI. 4. nsSNPs were mined from MGD and CGD. nsSNPs are either present (Y), absent (N; means no for B6 vs. 129), maybe (means data is missing for B6 and/or 129, but at least one inbred strain from the full list has nsSNPs at a given position) or problem with IDs (nsSNPs listed at multiple locations or other problems with database listing). 5. Evaluation of nsSNPs (SNP eval) with PolyPhen-2 program. “Benign” means that the amino acid variations are unlikely to alter protein functionality or structure. “Damaging SNP” means that variant amino acids are substantially different and therefore, are likely to have an impact on the protein function. “Uneval” means unevaluated; the nsSNP and corresponding amino acids conflict with amino acid sequence downloaded from MGD, so cannot be analyzed. PolyPhen-2 nsSNP evaluations are not definitive. Therefore, genes with benign nsSNPs and no expression differences cannot be positively eliminated as candidates. 6. qRT-PCR evaluation of relative mRNA levels of 25 selected genes in 6 WT B6 colons after normalization with β-actin. 7. qRT-PCR evaluation of relative mRNA levels of 25 selected genes in 6 WT 129 colons after normalization with β-actin. 8. qRT-PCR evaluation of relative mRNA levels of 25 selected genes in 6 DKO 129-Gdac1B6/B6 colons after normalization with β-actin. 9. qRT-PCR evaluation of relative mRNA levels of 25 s [file pone.0044262.s006.xls]

## Sheet: Sheet1
1	2		4	5	6	7	8	9	10	11	12	13	14	15
							129 DKO	129 DKO				Pathway or
	Gene Symbol	Gene name	nsSNPs	SNP eval	B6 WT	129 WT	Gdac1-B6/B6	Gdac1-129/129	P	e-QTL	e-QTL	Expression	Candidate	Reason
1	Spred1	sprouty protein with EVH-1 domain 1, related sequence	N		2.91	3.5	0.9	1.2	0.38	N	WT vs DKO		D		Spred1	1
1a	Mir674	microRNA 674	N/A												Mir674	1a
2	Fam98b	RIKEN cDNA 2610510H03 gene	N										Undecided		Fam98b	2
3	Rasgrp1	RAS guanyl releasing protein 1	N										D	failed 1.5x threshold de Buhr	Rasgrp1	3
4	Thbs1	thrombospondin 1	Maybe	All benign	0.56	0.75	0.44	0.6	0.19	N	None		D		Thbs1	4
5	Fsip1	fibrous sheath-interacting protein 1	Y	damaging SNP									Y	SNPs	Fsip1	5
6	Gpr176	G protein-coupled receptor 176	Maybe										Undecided	SNPs	Gpr176	6
7	1700054M17Rik	RIKEN cDNA 1700054M17 gene	Y	Uneval									Undecided	SNPs	1700054M17Rik	7
8	Eif2ak4	eukaryotic translation initiation factor 2 alpha kinase 4	Maybe	All benign									D	failed 1.5x threshold de Buhr	Eif2ak4	8
9	Srp14	signal recognition particle 14	N										D	failed 1.5x threshold de Buhr	Srp14	9
10	Bmf	Bcl2 modifying factor	N		0.47	1.3	1.23	0.63	0.008	N	None		N		Bmf	10
11	Bub1b	budding uninhibited by benzimidazoles 1 homolog, beta (S. cerevisiae)	Y	damaging SNP	1.16	1.5	1.95	1.58	0.16	N	None		Y	SNPs	Bub1b	11
12	Pak6	p21 (CDKN1A)-activated kinase 6	Y	damaging SNP									Y	SNPs	Pak6	12
13	Gm1337	predicted gene 1337	N										Undecided		Gm1337	13
14	Plcb2	phospholipase C, beta 2	Y	damaging SNP	0.94	1.94	1.56	1.07	0.038	N	129 Wt vs rest		Y	SNP	Plcb2	14
15	Phgr1	proline/histidine/glycine-rich 1	N										Undecided		Phgr1	15
16	A430105I19Rik	RIKEN cDNA A430105I19 gene	problem w/IDs										Undecided	SNPs	A430105I19Rik	16
17	Disp2	dispatched homolog 2 (Drosophila)	Y	damaging SNP									Y	SNPs	Disp2	17
18	D2Ertd750e	DNA segment, Chr 2, ERATO Doi 750, expressed	N										Undecided		D2Ertd750e	18
19	Ivd	isovaleryl coenzyme A dehydrogenase	N										D	failed 1.5x threshold de Buhr	Ivd	19
20	Bahd1	bromo adjacent homology domain containing 1	N		0.53	1.16	0.62	0.71	0.61	N	129 Wt vs rest		N		Bahd1	20
21	Chst14	carbohydrate (N-acetylgalactosamine 4-0) sulfotransferase 14	Y	All benign									Undecided		Chst14	21
22	Ccdc32	coiled-coil domain containing 32	N										Undecided		Ccdc32	22
23	Rpusd2	RNA pseudouridylate synthase domain containing 2	N		2.12	2.56	1.18	1.37	0.16	N	WT vs DKO		N		Rpusd2	23
24	Casc5	cancer susceptibility candidate 5	Y	damaging SNP	2.07	1.1	0.94	0.85	0.81	N	B6 vs Rest		Y	SNPs	Casc5	24
25	Rad51	RAD51 homolog (S. cerevisiae)	N		1	0.97	1.52	1.4	0.57	N	WT vs DKO		N		Rad51	25
26	Fam82a2	RIKEN cDNA 1200015F23 gene	Y	All benign									Undecided		Fam82a2	26
27	Gchfr	GTP cyclohydrolase I feedback regulator	N										Undecided		Gchfr	27
28	Dnajc17	DnaJ (Hsp40) homolog, subfamily C, member 17	Y	All benign									D	failed 1.5x threshold de Buhr	Dnajc17	28
29	Gm14137	predicted gene, OTTMUSG00000015762	N										Undecided		Gm14137	29
30	Zfyve19	zinc finger, FYVE domain containing 19	Y	All benign									D	failed 1.5x threshold de Buhr	Zfyve19	30
31	Ppp1r14d	protein phosphatase 1, regulatory (inhibitor) subunit 14D	N										Undecided		Ppp1r14d	31
32	Spint1	serine protease inhibitor, Kunitz type 1	N		1.31	1.83	0.96	1.49	0.12	N	WT vs DKO		D		Spint1	32
33	Rhov	ras homolog gene family, member V	N										Undecided		Rhov	33
34	Vps18	vacuolar protein sorting 18 (yeast)	N		1.1	1.19	1.1	1.17	0.55	N	None		N		Vps18	34
35	Dll4	delta-like 4 (Drosophila)	Y	All benign	1.06	2.05	1.3	0.84	0.023	N	Gdac1-129/129 vs. rest		D		Dll4	35
36	Chac1	ChaC, cation transport regulator-like 1 (E. coli)	Y	1 benign, 1 uneval	0.14	0.43	0.95	1.72	0.003	Maybe	WT vs DKO		Undecided	SNPs e-QTL	Chac1	36
37	Ino80	Ino80 complex homolog 1 (S. cerevisiae)	N		0.806945	1.85	1.42	1.31	0.58	N	B6 vs 129 Wt		N		Ino80	37
38	Exd1	Vexonuclease 3'-5' domain-like 1	Maybe	damaging SNP									Undecided	SNPs	Exd1	38
39	RIKEN cDNA 1500003O03 gene	RIKEN cDNA 1500003O03 gene	N										Undecided		RIKEN cDNA 1500003O03 gene	39
40	Oip5	Opa interacting protein 5	Y	damaging SNP	0.437963	0.524118	0.823671	0.97907	0.13	N	Wt vs. DKO		Y	SNPs	Oip5	40
41	Nusap1	nucleolar and spindle associated protein 1	Y	damaging SNP									Y	SNPs; failed 1.5x threshold de Buhr	Nusap1	41
42	Ndufaf1	NADH dehydrogenase (ubiquiNone) 1 alpha subcomplex, assembly factor 1	Y	All benign									D	failed 1.5x threshold de Buhr	Ndufaf1	42
43	Rtf1	Rtf1, Paf1/RNA polymerase II complex component, homolog (S. cerevisiae)	N										Undecided		Rtf1	43
44	Itpka	inositol 1,4,5-trisphosphate 3-kinase A	N										Undecided		Itpka	44
45	Ltk	leukocyte tyrosine kinase	problem w/IDs										Undecided	SNPs; failed 1.5x threshold de Buhr	Ltk	45
46	Rpap1	RNA polymerase II associated protein 1	Y	damaging SNP									Y	SNPs; failed 1.5x threshold de Buhr	Rpap1	46
47	Tyro3	TYRO3 protein tyrosine kinase 3	N									unlikely	N	pathway/no expression	Tyro3	47
48	6330405D24Rik	RIKEN cDNA 6330405D24 gene	problem w/IDs										Undecided		6330405D24Rik	48
49	Mga	MAX gene associated	Maybe										Undecided	SNPs	Mga	49
50	Mapkbp1	mitogen activated protein kinase binding protein 1	Y	All benign	2.02	2.39	1.02	1.18	0.87	N	WT vs DKO		D		Mapkbp1	50
51	Pla2g4b	phospholipase A2, group IVB (cytosolic)	Y	All benign	1.39	1.16	1.79	1.89	0.94	N	None		D		Pla2g4b	51
52	Spnb5	spectrin beta 5	Y	damaging SNP									Y	SNPs	Spnb5	52
53	Ehd4	EH-domain containing 4	N										Undecided		Ehd4	53
54	Pla2g4e	phospholipase A2, group IVE	Y	damaging SNP	0.01	1.47	0.03	1.94	0.026	Y	B6 vs. 129		Y	SNPs e-QTL	Pla2g4e	54
55	Pla2g4d	phospholipase A2, group IVD	Y	All benign	Not	expressed						unlikely	N	no expression	Pla2g4d	55
56	Pla2g4f	phospholipase A2, group IVF	Y	damaging SNP	0.26	1.07	0.65	0.81	0.24	N	B6 vs. Rest		Y	SNPs	Pla2g4f	56
57	Vps39	vacuolar protein sorting 39 (yeast)	N										Undecided		Vps39	57
58	Tmem87a	transmembrane protein 87A	N										Undecided		Tmem87a	58
59	Ganc	glucosidase, alpha; neutral C	Y	damaging SNP									Y	SNPs	Ganc	59
60	Capn3	calpain 3	Maybe	All benign									Y	passed 1.5x threshold de Buhr	Capn3	60
61	Zfp106	zinc finger protein 106	Y	damaging SNP									Y	SNPs	Zfp106	61
62	Snap23	synaptosomal-associated protein 23	N										D	failed 1.5x threshold de Buhr	Snap23	62
63	Lrrc57	leucine rich repeat containing 57	N										D	failed 1.5x threshold de Buhr	Lrrc57	63
64	Haus2	centrosomal protein 27	Maybe	All benign									Undecided		Haus2	64
65	Stard9	START domain containing 9	Maybe	All benign									D	failed 1.5x threshold de Buhr	Stard9	65
66	Cdan1	congenital dyserythropoietic anemia, type I (human)	N									unlikely	N	pathway	Cdan1	66
67	Ttbk2	tau tubulin kinase 2	Y	All benign									D	failed 1.5x threshold de Buhr	Ttbk2	67
68	Ubr1	ubiquitin protein ligase E3 component n-recognin 1	Y	All benign									D	failed 1.5x threshold de Buhr	Ubr1	68
69	Tmem62	transmembrane protein 62	Y	damaging SNP									Y	SNPs; failed 1.5x threashold de Buhr	Tmem62	69
70	Ccndbp1	cyclin D-type binding-protein 1	N										D	failed 1.5x threshold de Buhr	Ccndbp1	70
71	Epb4.2	erythrocyte protein band 4.2	Y	All benign	Not	expressed						unlikely	N	no expression	Epb4.2	71
72	Tgm5	transglutaminase 5	Maybe	All benign									N	no IBD/human mutation	Tgm5	72
73	LOC640543	transglutaminase 7	Maybe										Y	SNPs	LOC640543	73
74	Lcmt2	leucine carboxyl methyltransferase 2	problem w/IDs										Undecided	SNPs	Lcmt2	74
75	Adal	adenosine deaminase-like	Y	All benign									Undecided		Adal	75
76	Zscan29	zinc finger SCAN domains 29	Y	damaging SNP									Y	SNPs	Zscan29	76
77	Tubgcp4	DNA segment, Chr 2, ERATO Doi 435, expressed	N										D	failed 1.5x threshold de Buhr	Tubgcp4	77
78	Trp53bp1	transformation related protein 53 binding protein 1	problem w/IDs		1.69	1.7	1.16	1.07	0.66	N	WT vs DKO		Undecided	SNPs	Trp53bp1	78
79	Mtap1a	microtubule-associated protein 1 A	Y	All benign									Undecided		Mtap1a	79
80	Ppip5k1	histidine acid phosphatase domain containing 2A; Hisppd2a	Y	All benign									Undecided		Ppip5k1	80
81	Ckmt1	creatine kinase, mitochondrial 1, ubiquitous	N										N	no IBD/human mutation; failed 1.5x threshold de Buhr	Ckmt1	81
82	Strc	stereocilin	Y	All benign	Not	expressed						unlikely	N	pathway/no expression/no IBD human mutation	Strc	82
83	Catsper2	cation channel, sperm associated 2	Y	All benign	Not	expressed						unlikely	N	no expession/no IBD human mutaion	Catsper2	83
84	Pdia3	protein disulfide isomerase associated 3	N									unlikely	D	failed 1.5x threshold de Buhr	Pdia3	84
85	Ell3	elongation factor RNA polymerase II-like 3	N		Not	expressed						unlikely	N	no expession	Ell3	85
86	Serf2	small EDRK-rich factor 2	N										D	failed 1.5x threshold de Buhr	Serf2	86
87	Serinc4	serine incorporator 4	Y	All benign									Undecided		Serinc4	87
87a	Mir1282	putative mouse ortholog of miR-1282	N/A												Mir1282	87a
88	2310003F16Rik	RIKEN cDNA 2310003F16 gene	N										Undecided		2310003F16Rik	88
89	Mfap1b	microfibrillar-associated protein 1B	N										Undecided		Mfap1b	89
90	Mfap1a	microfibrillar-associated protein 1A	N										Undecided		Mfap1a	90
91	Wdr76	WD repeat domain 76	problem w/IDs										Undecided		Wdr76	91
92	Frmd5	FERM domain containing 5	Y	damaging SNP									Y	SNPs: failed 1.5x threshold de Buhr	Frmd5	92
93	Casc4	cancer susceptibility candidate 4	N										Undecided		Casc4	93
94	Mageb3	melanoma antigen, family B, 3	Maybe		Not	expressed						unlikely	N	no expression	Mageb3	94
95	Ctdspl2	CTD (carboxy-terminal domain, RNA polymerase II, polypeptide A) small phosphatase like 2	N										Undecided		Ctdspl2	95
96	Eif3s1	eukaryotic translation initiation factor 3, subunit 1 alpha	N										Undecided		Eif3s1	96
97	Patl2	RIKEN cDNA 4930424G05 gene	Y	damaging SNP									Y	SNPs	Patl2	97
98	B2m	beta-2 microglobulin	Y	All benign									D	failed 1.5x threshold de Buhr	B2m	98
99	Trim69	tripartite motif-containing 69	N		Not	expressed						unlikely	N	no expression/no IBD/human mutation	Trim69	99
100	4933406J08Rik	RIKEN cDNA 4933406J08 gene	N										Undecided		4933406J08Rik	100
101	Spg11	Spastic and paraplegic	Maybe									unlikely	N	no IBD/human mutation	Spg11	101
102	Sord	sorbitol dehydrogenase	N		Not	expressed						unlikely	N	no expression	Sord	102
103	Duox2	dual oxidase 2	Y	damaging SNP	0.63	0.49	0.98	0.86	0.7	N	Wt vs DKO		Y	SNPs	Duox2	103
104	Duoxa2	dual oxidase maturation factor 2	N		0.57	0.71	0.62	0.69	0.27	N	None		N		Duoxa2	104
105	Duoxa1	dual oxidase maturation factor 1	Y	damaging SNP	Not	expressed							N	no expression	Duoxa1	105
106	Duox1	dual oxidase 1	N		Not	expressed							N	no expression	Duox1	106
107	Shf	Src homology 2 domain containing F	N										D	failed 1.5x threshold de Buhr	Shf	107
108	Slc28a2	solute carrier family 28 (sodium-coupled nucleoside transporter), member 2	Maybe	damaging SNP	1.98	2.55	1.97	1.46	0.37	N	Gdac1-129/129 vs. rest		Undecided	SNPs e-QTL	Slc28a2	108
109	Gatm	glycine amidinotransferase (L-arginine:glycine amidinotransferase)	N										Y	passed 1.5x threshold de Buhr	Gatm	109
110	Spata5l1	spermatogenesis associated 5-like 1	N										Undecided		Spata5l1	110
111	AA467197	expressed sequence AA467197	N										Undecided		AA467197	111
111a	Mir147	microRNA 147	N/A										Undecided	pathway	Mir147	111a
112	Slc30a4	solute carrier family 30 (zinc transporter), member 4	Y	All benign	0.34	1.32	1.06	1.25	0.5	N	B6 vs 129 Wt		D		Slc30a4	112
113	Pldn	pallidin	Y	damaging SNP									Y	SNPs	Pldn	113
114	Sqrdl	sulfide quinone reductase-like (yeast)	Y	All benign									D	failed 1.5x threshold de Buhr	Sqrdl	114
115	4930517E11Rik	RIKEN cDNA 4930517E11 gene	Maybe	Uneval									Undecided	SNPs	4930517E11Rik	115
116	Sema6d	sema domain, transmembrane domain (TM), and cytoplasmic domain, (semaphorin) 6D	Maybe	1 benign, 1unknown									Undecided	SNPs; failed 1.5x threshold de Buhr	Sema6d	116
117	Slc24a5	solute carrier family 24, member 5	N		Not	expressed						unlikely	N	pathway/no expression	Slc24a5	117
118	Myef2	myelin basic protein expression factor 2, repressor	N									unlikely	N	pathway	Myef2	118
119	Ctxn2	cortexin 2	N										Undecided		Ctxn2	119
120	Slc12a1	solute carrier family 12, member 1	N									unlikely	N	pathway/no expression	Slc12a1	120
121	Dut	deoxyuridine triphosphatase	N										D	failed 1.5x threshold de Buhr	Dut	121
122	A530010F05Rik	RIKEN cDNA A530010F05 gene	Y	Uneval									Undecided	SNPs	A530010F05Rik	122
123	Fbn1	fibrillin 1	Maybe	1 benign, 1 uneval								unlikely	N	no IBD/human mutation	Fbn1	123
124	Cep152	centrosomal protein 152	N										N	no IBD/human mutation	Cep152	124
125	Shc4	SHC (Src homology 2 domain containing) family, member 4	N		Not	expressed						unlikely	N	no expression	Shc4	125
126	Eid1	EP300 interacting inhibitor of differentiation 1	N										D	failed 1.5x threshold de Buhr	Eid1	126
127	Secisbp2l	RIKEN cDNA 3110001I20 gene	N										Undecided		Secisbp2l	127
128	Cops2	COP9 (constitutive photomorphogenic) homolog, subunit 2 (Arabidopsis thaliana)	N		3.63	3.28	1.08	1.31	0.48	N	WT vs DKO		N		Cops2	128
